# Supplementary material for: Broad Blockade Antibody Responses in Human Volunteers after Immunization with a Multivalent Norovirus VLP Candidate Vaccine: Immunological Analyses from a Phase I Clinical Trial
Source: PLoS Med. 2015 Mar 24;12(3):e1001807. doi: 10.1371/journal.pmed.1001807 (PMC4371888; doi:10.1371/journal.pmed.1001807)
Supplement: S3 Fig — Serum samples collected from participants who received the 50/50-μg VLP dose were assayed for IgG reactivity to a panel of GI (blue), GII.4 (grey), and non-GII.4 GII (green) VLPs. Participants are listed in order of increasing day 0 IgG titer to GI.1. Bold values indicate a titer ≥4-fold increase over the titer at day 0. Participants are ordered by day 0 GI.1-reactive IgG. NA, not available (either due to missed follow-up sample collection or sample volume depletion); ND, not determined. (XLSX) [file pmed.1001807.s003.xlsx]

## Sheet: Sheet1
Figure S3: Mean IgG EC50 titer by participant, day and VLP.
			VLP
Subject	Secretor	Day	GI.1	GI.3	GI.4	GII.4C	GII.4.1997	GII.4.2002	GII.4.2006b	GII.2	GII.3	GII.14	GII.4.2012	GII.4.2006b.P.D302
3		0	50	111.8	50	50	50	50	50	109.1	146.7	50	50	209.3
		7	940.9	2456	600.8	710.2	851.4	1538	363.8	586.2	553.2	323.7	1365	699.2
	Negative	21	851.7	ND	ND	584	ND	ND	ND	ND	ND	ND	269.1	460.8
		35	587.5	646.4	222.8	242.9	461.8	446.1	252.8	379.4	632.6	283.3	335.1	405.6
		180	148.6	275.9	118.4	107	118	130.1	94.1	136.1	159.8	91.5	135.8	153.8
7		0	50	50	50	50	50	50	50	105.3	102.9	105.9	50	111.5
		7	1315	820.2	3633	160.4	312.4	363	272.3	574.1	538.8	525.3	NA	NA
	Negative	21	713.9	ND	ND	139.6	ND	ND	ND	ND	ND	ND	182.2	194
		35	916.6	277.1	1350	177.8	268.6	170	169.2	271.2	328.3	241.8	142.8	NA
		180	NA	NA	NA	NA	NA	NA	NA	NA	NA	NA	NA	NA
8		0	50	128.8	50	50	105.6	107.2	50	200.9	243.3	50	105.5	105.5
		7	452.6	691.4	447.8	424.4	336.5	360.4	203.4	287.2	399.6	206.2	431.3	375.7
	Negative	21	648.4	ND	ND	252.7	ND	ND	ND	ND	ND	ND	337	410.5
		35	652.6	432.2	158.2	391.6	243.9	228.8	133.1	344.4	392.8	165.5	195	191.7
		180	158.7	182.8	50	133.6	130.4	124.5	111.6	173	202.1	106.3	132.6	138.3
9		0	50	127.4	50	50	50	50	50	160.1	50	50	50	50
		7	1226	3250	562.2	463.1	438.3	749.5	134.2	262.7	435.2	335.8	NA	NA
	Negative	21	943.9	ND	ND	509.8	ND	ND	ND	ND	ND	ND	163.4	161.6
		35	1076	796	268.7	419.8	661.9	295.6	149.6	293	312.2	256.5	207.8	134.3
		180	219.4	450.9	123.8	133	178	183.3	129.6	173.2	135.9	120.8	123.1	132.2
10		0	50	50	50	50	50	50	50	50	50	50	50	50
		7	149.8	201.9	110.1	3771	4100	1081	131.2	128	135.4	50	411.8	151.5
	Positive	21	128.5	ND	ND	2042	ND	ND	ND	ND	ND	ND	116.2	132.1
		35	214.5	138.8	50	808.1	1353	341.3	102	100.1	50	50	128.7	125.5
		180	125	50	50	156.2	294.1	141.9	50	50	50	50	50	105.6
4		0	105	156.1	50	209.2	378.1	192.8	50	287.7	202.8	153.1	119.7	264.3
		7	1342	3630	2072	375.6	636.8	365.6	159.3	313.3	299	269.7	251.1	251.3
	Positive	21	2880	ND	ND	385.9	ND	ND	ND	ND	ND	ND	267.1	225
		35	2919	2651	1048	321.8	374.6	280.6	135.4	298.7	242.8	307.8	130.1	278.2
		180	1157	1467	422.3	218.5	421.2	230	166.4	234.7	141	199.8	133.4	163.4
12		0	107.7	165.5	152.9	50	168.7	132.7	50	166.2	263.8	131.1	105.5	NA
		7	3626	253.6	275.3	366.9	492.8	315.7	158.2	129.9	367.6	160.6	152.8	116
	Positive	21	1812	ND	ND	326.1	ND	ND	ND	ND	ND	ND	102.7	117.5
		35	2075	288.8	266.4	281.3	280.8	232	151.4	229.1	320.9	174.4	115.6	NA
		180	436.3	240.5	225.9	157.6	220	180.5	124.3	126.4	227.7	134.9	140.5	126.9
5		0	109.4	154.5	128	50	50	50	50	171.4	214.1	50	50	50
		7	619.3	1915	733.4	144.3	142.5	159.4	110.4	172.3	358.6	149.5	161.1	NA
	Positive	21	1754	ND	ND	161.2	ND	ND	ND	ND	ND	ND	165.9	143.1
		35	1018	1219	1105	216.7	134.1	124.4	106.2	258.3	347.3	153.1	104.3	197.8
		180	629.5	967.9	420.3	50	50	50	50	140.8	184.9	50	50	103.1
6		0	156.4	360	131.8	50	125.5	107.6	101.6	192.5	232.1	162.6	128.8	165
		7	497.6	2123	620.8	609	557.1	369.2	414.5	241.7	240.3	178	297.2	224.5
	Positive	21	663.2	ND	ND	672.6	ND	ND	ND	ND	ND	ND	371.1	257.5
		35	1079	862.9	500.2	464.2	881.3	535.8	223.4	263.9	314.5	180.5	296.6	189.2
		180	712.6	1231	455.2	387.9	366.2	301	189.4	213	168.5	151.4	275.4	175.1
1		0	303.4	192.1	153.2	400.1	446	630.8	414.2	978.9	967.1	557.8	NA	NA
		7	1582	194.9	240.4	289.2	467	710.7	591.5	522.2	772.5	302.9	NA	NA
	Positive	21	1344	ND	ND	312.8	ND	ND	ND	ND	ND	ND	590.4	714.8
		35	2020	174.4	166.7	230.7	281.9	468.6	324.4	505.7	458.3	225.4	327.4	691.1
		180	818	113.7	169.1	118.1	144.5	343.9	488.3	228.6	210.2	126.9	NA	NA
