# Supplementary material for: Broad Blockade Antibody Responses in Human Volunteers after Immunization with a Multivalent Norovirus VLP Candidate Vaccine: Immunological Analyses from a Phase I Clinical Trial
Source: PLoS Med. 2015 Mar 24;12(3):e1001807. doi: 10.1371/journal.pmed.1001807 (PMC4371888; doi:10.1371/journal.pmed.1001807)
Supplement: S4 Fig — Serum samples collected from participants who received the 50/50-μg VLP dose were assayed for blockade Ab to a panel of GI (blue), GII.4 (grey), and non-GII.4 GII (green) VLPs. Participants are listed in order of increasing day 0 IgG titer to GI.1. Bold values indicate a titer ≥4-fold increase over the titer at day 0. NA, not available (either due to missed follow-up sample collection or sample volume depletion); ND, not determined. (XLSX) [file pmed.1001807.s004.xlsx]

## Sheet: Sheet1
Figure S4: Mean blockade Ab EC50 titer by participant, day and VLP.
			VLP
Subject	Secretor	Day	GI.1.1968	GI.3.2000	GI.4.2000	GII.4C	GII.4.1997	GII.4.2002	GII.4.2006b	GII.3.1999	GII.14.1999	GII.4.2012	GII.4.2006b.P3.D302
3		0	20	20	20	20	20	20	20	81.71	20	20	20
		7	1214	1407	400.1	1346	86.32	171	160.4	2245	307.5	46.16	20
	Negative	21	151.5	ND	ND	336.8	ND	ND	ND	ND	ND	20	20
		35	62.2	159.7	20	129.6	20	20	20	104.5	20	20	20
		180	20	20	20	20	20	20	20	80.8	20	20	20
7		0	20	20	20	20	20	20	20	20	20	20	20
		7	369.4	104.8	NA	1277	116.9	117.9	117.2	NA	NA	NA	NA
	Negative	21	41.4	ND	ND	371.8	ND	ND	ND	ND	ND	768.6	180.6
		35	165.6	20	52.7	148.5	44.1	59.5	40.3	52.3	20	157.1	NA
		180	NA	NA	NA	NA	NA	NA	NA	NA	NA	NA	NA
8		0	20	20	20	20	20	20	20	72.1	20	20	20
		7	1390	136	131.9	1288	107.5	105	20	200.4	121.2	51.7	104.8
	Negative	21	452.3	ND	ND	478.4	ND	ND	ND	ND	ND	40.07	132.1
		35	596.6	20	20	255.4	41.2	20	20	84	20	20	20.9
		180	20	20	20	55	20	20	20	79.3	20	20	20
9		0	20	20	20	20	20	123.8	20	20	20	20	20
		7	608.6	700	20	1744	5059	4504	2985	NA	NA	NA	NA
	Negative	21	74.4	ND	ND	681.5	ND	ND	ND	ND	ND	609.9	5108
		35	176.7	241.8	20	281.6	363.3	1021	585.2	84.4	20	62.13	534.1
		180	20	47.8	20	20	58.76	44.31	20	51.82	20	20	20
10		0	20	20	20	20	20	20	20	20	20	20	20
		7	125.7	20	20	11940	31807	13744	3925	490.7	1176	7461	8017
	Positive	21	50.5	ND	ND	2250	ND	ND	ND	ND	ND	1328	1083
		35	119	20	20	713	812.5	3776	136.8	20	20	174	163
		180	20	20	20	107.9	461.3	46.8	20	20	20	20	20
4		0	20	20	20	235.9	1032	844.7	498.6	60.2	20	217.5	357.5
		7	1899	2118	620.6	497.3	2820	779.2	1007	192.7	1700	435.4	1257
	Positive	21	471.2	ND	ND	461.5	ND	ND	ND	ND	ND	957.8	2611
		35	296.2	263	20	318.8	1079	1102	529.9	85.01	358	247.7	495.7
		180	74.94	81.1	20	318.2	1273	449	310.7	78.57	140.1	152.3	289.1
12		0	20	49.4	20	20	184.3	137.9	144.7	149.3	126.9	120.4	NA
		7	2221	83.45	103.3	466.6	2560	1344	503.3	194.7	259.2	525.4	708.4
	Positive	21	1120	ND	ND	225.2	ND	ND	ND	ND	ND	419.9	595.4
		35	1140	100.4	50.1	111.6	524.3	197.9	287.1	188.2	194.5	247.8	218.9
		180	122.2	20	47.33	65.03	344.3	129.4	63.53	119.4	118.6	119.7	75.86
5		0	20	20	20	20	20	20	20	81.2	20	20	20
		7	411.7	527.8	75	960	2107	3398	1419	1022	1646	2798	NA
	Positive	21	233.6	ND	ND	353.5	ND	ND	ND	ND	ND	1855	1793
		35	163.7	242.3	95.4	208.2	167	125.7	579.7	185.1	145.7	298.2	NA
		180	59.3	20	20	48.7	20	42.3	42.4	167.8	59.5	20	20
6		0	20	82.9	20	20	20	94.8	20	109.7	99.5	44	77.4
		7	52.1	95.3	20	703.5	2081	2229	1167	178.7	153.3	1281	1329
	Positive	21	20	ND	ND	538.9	ND	ND	ND	ND	ND	3945	1004
		35	75.3	215.3	40.8	315.8	1347	1588	1180	150.4	127.3	1465	824.5
		180	20	72.6	20	299	655.6	299	242.7	128.6	105.6	448.1	348.6
1		0	20	20	20	76.3	20	106.4	136.5	318.5	63.8	47	NA
		7	1746	20	NA	85.9	20	20	20	NA	NA	NA	NA
	Positive	21	1436	ND	ND	101.8	ND	ND	ND	ND	ND	20	51.2
		35	1464	20	20	67.4	20	20	63.4	180.5	20	20	33.8
		180	291.6	20	20	20	20	20	20	20	20	NA	NA
